# Supplementary material for: RNA Editing Enzyme ADAR1 Regulates METTL3 in an Editing Dependent Manner to Promote Breast Cancer Progression via METTL3/ARHGAP5/YTHDF1 Axis
Source: Int J Mol Sci. 2022 Aug 25;23(17):9656. doi: 10.3390/ijms23179656 (PMC9456332; doi:10.3390/ijms23179656)
Supplement: Supplementary file 1 [file ijms-23-09656-s001.zip]

Archive with 1 entries (1 files):
- ijms-1868218-supplementary.pdf
